# Supplementary material for: Damage detection of road domain waveform guardrail structure based on machine learning multi-module fusion
Source: PLoS One. 2024 Mar 15;19(3):e0299116. doi: 10.1371/journal.pone.0299116 (PMC10942022; doi:10.1371/journal.pone.0299116)
Supplement: S1 Data — (ZIP) [file pone.0299116.s001.zip]

Archive with 8 entries (8 files):
- Fig. 7.xlsx
- Fig.8.xlsx
- Tabel1.xlsx
- Tabel2.xlsx
- Tabel3.xlsx
- Tabel5.xlsx
- Tabel6.xlsx
- Tabel7.xlsx
