# Supplementary material for: Damage detection of road domain waveform guardrail structure based on machine learning multi-module fusion
Source: PLoS One. 2024 Mar 15;19(3):e0299116. doi: 10.1371/journal.pone.0299116 (PMC10942022; doi:10.1371/journal.pone.0299116)
Supplement: S1 Data — (ZIP) [file pone.0299116.s001.zip › Fig. 7.xlsx]

## Sheet: Sheet1
Epoch	Loss	IOU
0	105.019	0.15283
0.95286	68.6798	0.26724
1.95811	63.6544	0.45137
2.92058	61.9406	0.43121
3.91513	55.0852	0.48513
5.00593	51.3089	0.54999
5.95771	48.5494	0.55364
6.98434	43.9016	0.56651
7.93612	42.4202	0.58691
8.89859	37.7724	0.61631
10.0215	34.4609	0.64376
11.0053	31.4109	0.69768
11.9785	28.2446	0.68335
12.9303	25.485	0.67388
13.9355	23.2193	0.74481
14.9942	21.4473	0.75963
15.9567	18.833	0.74044
16.9192	17.9615	0.71469
17.903	16.1025	0.69453
18.9404	17.2644	0.7108
19.9884	14.1272	0.70667
20.9615	17.8744	0.72003
21.9454	14.6791	0.71712
22.9186	11.8614	0.71663
23.9345	11.2514	0.72999
24.9825	10.4961	0.76837
25.9664	9.53754	0.71663
27.0037	9.36325	0.72781
27.9234	9.89541	0.72173
28.9287	9.16858	0.74943
30.0088	9.71183	0.72635
30.9499	8.52085	0.75404
31.9016	7.7656	0.79023
32.9496	7.64941	0.81113
33.8907	7.32987	0.80578
35.0029	7.47512	0.81651
35.9333	8.14323	0.8211
36.9599	8.75324	0.79849
37.8903	7.91084	0.76157
38.8956	6.69081	0.73461
