# Supplementary material for: Damage detection of road domain waveform guardrail structure based on machine learning multi-module fusion
Source: PLoS One. 2024 Mar 15;19(3):e0299116. doi: 10.1371/journal.pone.0299116 (PMC10942022; doi:10.1371/journal.pone.0299116)
Supplement: S1 Data — (ZIP) [file pone.0299116.s001.zip › Fig.8.xlsx]

## Sheet: Sheet1
Attention_Unet				Unet				fcn8s			resnet34_unet
0.07681	0.000330867			0.06193	0.13386			0.07486	0.14673		0.07898	0.03522
1.02219	0.15699			1.03361	0.11511			1.02092	0.35972		1.01656	0.15961
2.05273	0.22729			2.082	0.04976			2.05989	0.32936		2.07348	0.11364
3.0492	0.21345			3.06221	0.13776			3.00594	0.49975		3.01959	0.37504
4.06271	0.12017			4.08503	0.21351			4.07025	0.45398		4.07651	0.30113
5.03364	0.03693			5.03967	0.2033			4.99941	0.2302		5.02262	0.44685
6.03011	0.26299			6.0284	0.26531			6.07217	0.37886		6.06249	0.30699
7.01807	0.59327			7.0086	0.35239			7.01822	0.25366		7.0427	0.28295
8.05713	0.08022			8.057	0.2525			8.05719	0.40074		8.04847	0.35762
9.06212	0.42835			9.09687	0.36631			9.08772	0.30921		9.0713	0.49988
9.99898	0.39019			10.0174	0.42257			10.0338	0.32878		10.06	0.44295
11.0295	0.55712			11.0658	0.44559			11.0896	0.2869		11.0829	0.49282
12.0175	0.51672			12.0119	0.37058			12.0104	0.38116		12.029	0.40359
13.048	0.30182			13.0603	0.51763			13.0916	0.44492		13.0603	0.42402
14.0104	0.62027			14.0064	0.53267			14.0207	0.23624		14.0831	0.45016
15.0239	0.10209			15.0633	0.50723			15.0512	0.4111		15.1145	0.43979
16.046	0.45357			16.1544	0.53044			16.0649	0.49471		16.1202	0.47449
17.0084	0.38975			17.0749	0.52803			17.0785	0.54839		17.0323	0.51716
18.0474	0.42121			18.1318	0.55606			18.0499	0.54508		18.0807	0.51686
18.9843	0.59662			19.0268	0.55588			19.0551	0.54997		19.0694	0.51235
20.0148	0.46384			20.1434	0.55476			20.0687	0.54523		20.1007	0.49973
21.0028	0.56827			21.0468	0.54752			21.057	0.56753		21.0468	0.29377
22.0248	0.61134			22.1379	0.55272			22.1044	0.5753		22.0782	0.45722
22.9787	0.64727			23.0328	0.60749			23.0589	0.53789		23.0584	0.43859
24.0518	0.58702			24.0897	0.57927			24.0725	0.50119		24.0897	0.46608
25.0653	0.61157			25.1296	0.58261			25.1284	0.56005		25.1041	0.43528
26.0192	0.61648			26.0672	0.60916			26.0998	0.55012		26.1013	0.42417
27.0583	0.6071			27.09	0.61956			27.0881	0.51544		27.1071	0.39427
27.9866	0.69124			28.0788	0.61844			28.0426	0.45657		28.0617	0.49057
29.0172	0.71288			29.1442	0.62847			29.0985	0.47384		29.0334	0.53984
29.9881	0.73185			30.0647	0.61009			30.053	0.45945		30.0477	0.47945
31.0272	0.71333			31.0961	0.64481			31.0919	0.45686		31.0876	0.53594
32.0833	0.69324			32.136	0.67953			32.0971	0.49889		32.0763	0.45812
33.0031	0.66401			33.1076	0.66152			33.0769	0.55113		33.0565	0.5074
34.0592	0.76131			34.1134	0.63608			34.1075	0.53098		34.0793	0.54976
35.0046	0.75372			35.0766	0.63422			35.0366	0.56739		35.0595	0.46473
36.0181	0.72136			36.0994	0.66152			36.1094	0.50392		36.0823	0.53414
36.9805	0.73542			37.037	0.62308			37.0639	0.50896		37.0455	0.5415
38.0195	0.64437			38.1024	0.68491			38.1198	0.53587		38.1195	0.5131
38.9819	0.70842			39.0997	0.66876			39.0574	0.64251		39.0912	0.5415
