# Supplementary material for: Damage detection of road domain waveform guardrail structure based on machine learning multi-module fusion
Source: PLoS One. 2024 Mar 15;19(3):e0299116. doi: 10.1371/journal.pone.0299116 (PMC10942022; doi:10.1371/journal.pone.0299116)
Supplement: S1 Data — (ZIP) [file pone.0299116.s001.zip › Tabel1.xlsx]

## Sheet: Sheet1
Label	Label 0	Label 1	Label 2
Percentage/%	0.23	0.4	0.2
