# Supplementary material for: Damage detection of road domain waveform guardrail structure based on machine learning multi-module fusion
Source: PLoS One. 2024 Mar 15;19(3):e0299116. doi: 10.1371/journal.pone.0299116 (PMC10942022; doi:10.1371/journal.pone.0299116)
Supplement: S1 Data — (ZIP) [file pone.0299116.s001.zip › Tabel2.xlsx]

## Sheet: Sheet1
Index	Miou(%)	Aver_Dice(%)	Aver_hd	F1-score
U-net	73.48	74.8	7.12	0.74
Fcn8s	64.44	72.4	7.9	0.76
Sobel	70.8	71.2	8.43	0.7
Resnet34-unet	55.15	66.89	9.03	0.64
Attention_Unet	76.39	75.19	6.91	0.85
Ours	82.11	87.26	5.11	0.9
