# Supplementary material for: Damage detection of road domain waveform guardrail structure based on machine learning multi-module fusion
Source: PLoS One. 2024 Mar 15;19(3):e0299116. doi: 10.1371/journal.pone.0299116 (PMC10942022; doi:10.1371/journal.pone.0299116)
Supplement: S1 Data — (ZIP) [file pone.0299116.s001.zip › Tabel3.xlsx]

## Sheet: Sheet1
Method	Time(s)
U-net	6.71
Fcn8s	6.81
Sobel	6.85
Resnet34-unet	13.76
Attention_Unet	14.85
Ours	6.89
