# Supplementary material for: Damage detection of road domain waveform guardrail structure based on machine learning multi-module fusion
Source: PLoS One. 2024 Mar 15;19(3):e0299116. doi: 10.1371/journal.pone.0299116 (PMC10942022; doi:10.1371/journal.pone.0299116)
Supplement: S1 Data — (ZIP) [file pone.0299116.s001.zip › Tabel5.xlsx]

## Sheet: Sheet1
Type of disease	d-max
Normal	48.78	60.7	75	45	72.72	66.55	56.14
Deformation	18	23.79	25.27	23.21	23.18	22.56	30.45
Destruction	3.17	8.21	9.2	12.64	5.69	6.25	10.78
