# Supplementary material for: Damage detection of road domain waveform guardrail structure based on machine learning multi-module fusion
Source: PLoS One. 2024 Mar 15;19(3):e0299116. doi: 10.1371/journal.pone.0299116 (PMC10942022; doi:10.1371/journal.pone.0299116)
Supplement: S1 Data — (ZIP) [file pone.0299116.s001.zip › Tabel7.xlsx]

## Sheet: Sheet1
Type	Success	Failure	Accurary(%)	Precision	Recall
Normal	410	30	93.18	0.9268	0.9743
Abscission	232	20	92.06	0.862	0.952
Deformation	164	18	90.1	0.914	0.949
Destruction	110	16	87.3	0.818	0.9375
